# Supplementary material for: Analysis of the Effect of Mixed Fermentation on the Quality of Distilled Jujube Liquor by Gas Chromatography-Ion Mobility Spectrometry and Flavor Sensory Description
Source: Foods. 2023 Feb 13;12(4):795. doi: 10.3390/foods12040795 (PMC9957257; doi:10.3390/foods12040795)
Supplement: Supplementary file 1 [file foods-12-00795-s001.zip]

Archive with 1 entries (1 files):
- foods-2173551-supplementary.pdf
